# Supplementary material for: Identification of small molecule inhibitors targeting FGFR through molecular docking-based screening
Source: Front Oncol. 2026 Jan 29;16:1733391. doi: 10.3389/fonc.2026.1733391 (PMC12893941; doi:10.3389/fonc.2026.1733391)
Supplement: Supplementary file 3 [file Table1.xlsx]

## Sheet: Sheet1
Name	Variant allele frequencyin the tumor sample	Energy(kcal/mol)
FGFR2_R737G	0.54	-9.7
FGFR2_R737M	0.53	-9.8
FGFR2_E731K	0.47	-8.7
FGFR2_R664W	0.45	-9.8
FGFR2_L551I	0.32	-9.8
FGFR2_L550I	0.2	-8.5
FGFR2_M497I	0.13	-9.7
